# Supplementary material for: Microbial Nanocellulose Printed Circuit Boards for Medical Sensing
Source: Sensors (Basel). 2020 Apr 6;20(7):2047. doi: 10.3390/s20072047 (PMC7181041; doi:10.3390/s20072047)
Supplement: Supplementary file 1 [file sensors-20-02047-s001.zip]

Archive with 3 entries (3 files):
- sensor adhesion videos/Adhesion Aluminum.mp4
- sensor adhesion videos/Adhesion Glass.mp4
- sensor adhesion videos/Adhesion Kapton.mp4
